# Supplementary material for: Drug abusers have impaired cerebral oxygenation and cognition during exercise
Source: PLoS One. 2017 Nov 10;12(11):e0188030. doi: 10.1371/journal.pone.0188030 (PMC5681256; doi:10.1371/journal.pone.0188030)
Supplement: S1 Dataset — (XLSX) [file pone.0188030.s001.xlsx]

## Sheet: Exercise performance
Subjects (1 = control; 2 = SUD)	Exercise Performance
	Intensity ventilatory threshold (VT)		Intensity of Respiratory compensation point (RCP)		Intensity of VO2 peak		VO2 peak (ml/kg/min)	Maximum load (Watts)	Craving scale
	Time (min)	Rate of perception effort	Time (min)	Rate of perception effort	Time (min)	Rate of perception effort			PRE	POST
1	02:15:00	8	10:45:00	15	17:30:00	20	19.6	145
1	02:04:00	11	10:59:00	17	13:30:00	20	32.52	105
1	02:06:00	7	13:00:00	15	19:30:00	20	23.74	165
1	02:30:00	8	12:50:00	15	16:00:00	20	26.98	145
1	02:20:00	9	11:40:00	15	16:00:00	16	24.56	145
1	02:48:00	9	10:15:00	15	13:30:00	20	21.6	125
1	02:16:00	9	10:45:00	13	19:51:00	20	23.55	185
1	01:58:00	10	07:54:00	13	12:06:00	20	27.12	105
1	02:29:00	9	13:40:00	17	20:00:00	20	34.4	185
1	02:54:00	9	10:30:00	13	17:30:00	15	20.42	145
1	02:40:00	10	08:45:00	15	10:00:00	20	22.27	150
1	02:37:00	12	13:39:00	13	19:00:00	19	32.6	250
1	02:50:00	10	11:00:00	14	11:00:00	19	32.52	250
1	04:26:00	12	09:37:00	16	11:00:00	20	28.17	175
1	02:46:00	9	12:30:00	13	16:00:00	20	28.95	145
2	02:25:00	8	13:29:00	15	15:30:00	20	24.26	125	5	2.1
2	01:56:00	7	13:46:00	15	18:00:00	20	24.57	165	2	1.6
2	02:21:00	11	09:36:00	15	15:00:00	20	24.27	125	1.6	1.6
2	04:43:00	9	10:59:00	15	20:00:00	20	16.33	185	2.6	2.9
2	02:22:00	9	16:48:00	15	20:17:00	20	33.37	185	2.6	2.9
2	02:34:00	8	08:34:00	17	13:30:00	20	25.92	105	1.6	1.6
2	03:06:00	11	09:12:00	15	12:30:00	17	22.86	105	1.6	1.6
2	02:41:00	11	12:04:00	15	17:30:00	20	24.22	145	3.3	2.1
2	02:15:00	13	13:56:00	15	16:30:00	17	18.49	145	1	1
2	02:40:00	13	11:53:00	15	18:00:00	20	21.2	165	3	2.1
2	10:01:00	7	13:40:00	15	15:30:00	20	25.81	125	2.3	2.2
2	02:27:00	9	07:36:00	15	10:30:00	20	29.35	85	4.4	2.3
2	07:09:00	11	10:21:00	17	18:00:00	19	19.58	165	3.8	1.9
2	02:13:00	13	13:00:00	15	15:52:00	20	35.28	125	5.2	3.9

## Sheet: NIRs
Subjects (1 = control; 2 = SUD)		Prefrontal cortex hemodymics (Relative changes [uM]) * results from two optodes
		oxyhemoglobin (O2Hb)				deoxyhemoglobin (HHb)				total hemoglobin (tHb)
		Beginning	O2Hb LV	O2Hb RCP	O2Hb VO2 peak	Beginning	HHb LV	HHb RCP	HHb VO2 peak	Beginning	Hb total LV	Hb total RCP	Hb total VO2 peak
	1	2.65973	2.80273	9.75409	11.4604	1.35085	0.266081	-0.769732	-0.801114	4.01057	3.06881	8.98436	10.6593
	1	-1.46909	-0.771723	9.82639	17.5069	0.038968	0.265351	-0.292561	4.31485	-1.43012	-0.506372	9.53383	21.8217
	1	0.90919	1.67623	10.7645	14.395	0.645859	0.421193	-1.20194	-0.919077	1.55505	2.09743	9.56253	13.4759
	1	0.909498	-0.391671	5.56531	11.4163	0.314857	-0.424946	0.528375	0.377159	1.22436	-0.816617	6.09369	11.7935
	1	0.710212	3.1431	7.45215	15.3888	-0.040961	0.357276	-0.192376	-0.825757	0.669251	3.50038	7.25978	14.5631
	1	-1.34397	-1.03729	22.0866	30.3346	0.425508	-0.199725	-0.354266	0.25643	-0.918466	-1.23702	21.7323	30.5911
	1	0.436905	0.63807	9.20714	12.7235	-0.143105	-0.194073	-0.486809	-0.406272	0.2938	0.443997	8.72033	12.3172
	1	0.080985	0.500075	7.82758	9.79763	-0.014156	0.211209	-0.568948	-0.048016	0.066829	0.711284	7.25864	9.74961
	1	-1.70643	-1.2679	13.1125	15.588	-0.796681	-0.601966	-5.2935	-4.97725	-2.50311	-1.86986	7.81901	10.6107
	1	-1.03465	-0.261959	12.8058	14.9301	-0.461012	-0.766459	-1.18973	-0.446128	-1.49566	-1.02842	11.616	14.484
	1	-1.90563	-2.0129	10.8472	11.1365	0.881061	0.112538	1.65057	2.84259	-1.02457	-1.90036	12.4978	13.9791
	1	-0.158557	0.813087	12.4953	16.3656	-0.519602	-0.419451	-1.56412	-1.05722	-0.678159	0.393636	10.9312	15.3084
	1	-2.24476	-2.19314	6.19502	13.0841	0.905192	1.20019	-0.756329	-0.707569	-1.33957	-0.99295	5.43869	12.3765
	1	-1.87573	0.973277	7.76518	8.15682	0.776709	-0.582559	-4.24543	-3.91871	-1.09902	0.390717	3.51975	4.23811
	1	2.35702	0.774418	1.07232	14.5043	-1.03775	0.396419	-2.19034	-4.00774	1.31927	1.17084	8.53288	10.4965
	1	2.67932	3.63731	9.50058	11.0379	1.03077	1.08001	1.16497	1.64406	3.71009	4.71731	10.6655	12.682
	1	0.11182	0.50844	10.3143	18.6722	0.324274	0.319063	0.045671	5.29958	0.436095	0.827503	10.36	23.9718
	1	0.148819	1.5952	10.2405	13.9424	0.128971	0.330831	-1.54051	-1.56023	0.277789	1.92603	8.69997	12.3822
	1	-0.050397	-0.534652	5.56531	11.4163	0.543165	-0.124541	0.528375	0.377159	0.492768	-0.659193	6.09369	11.7935
	1	1.84088	4.41955	7.31014	13.4357	0.70851	1.08844	0.583333	0.177779	2.54939	5.50799	7.89348	13.6134
	1	-1.87505	-1.7176	15.0105	20.2097	0.456441	-0.094038	-0.498668	-0.017789	-1.41861	-1.81164	14.5118	20.1919
	1	0.179651	0.190524	9.20899	12.6366	-0.017966	-0.209053	-0.844393	-0.564535	0.161685	-0.018529	8.3646	12.0721
	1	-0.257531	0.150884	8.25866	10.0581	0.051072	0.426	0.32072	0.543401	-0.206459	0.576885	8.57938	10.6015
	1	-1.07733	-1.20891	9.68483	13.3525	0.125401	-0.181553	-1.26465	-0.712034	-0.951924	-1.39047	8.42019	12.6405
	1	-0.316378	0.963482	13.9319	18.3683	-0.042564	-0.262872	0.505573	1.78967	-0.358942	0.700611	14.4375	20.158
	1	-1.63974	-2.03307	9.06166	10.9269	1.02344	0.20681	1.77769	2.60766	-0.616299	-1.82626	10.8393	13.5345
	1	-0.121523	0.188866	10.4752	12.6683	-1.57531	-1.11116	-0.56764	-0.132238	-1.69683	-0.922292	9.90757	12.5361
	1	-2.67566	-3.67592	3.93361	13.1344	0.879554	0.747172	-3.42157	-4.12238	-1.7961	-2.92875	0.512038	9.012
	1	-4.27092	-1.95801	3.89188	7.71419	-0.493876	-0.788905	-2.08806	-1.15818	-4.7648	-2.74692	1.80382	6.55601
	1	2.08521	-2.13055	11.2209	15.9993	-0.426296	0.489848	-0.570467	-1.53463	1.65892	1.61997	10.6504	14.4646
	2	-3.03514	2.80273	2.87756	5.28612	0.815951	0.953208	-2.85086	-2.8942	-2.21918	-2.49371	1.38839	2.99003
	2	-0.463677	-0.771723	5.30459	10.2264	0.46952	0.703195	-0.096008	-0.959311	0.005843	0.231218	5.20858	9.26713
	2	-0.592387	1.67623	4.96747	5.31331	0.330744	0.374128	-2.96638	-2.7263	-0.261642	-0.142386	2.00109	2.58701
	2	0.012175	-0.391671	7.17803	14.0334	-0.306424	-0.756322	-1.60827	-2.27581	-0.294249	0.188387	5.56975	11.7576
	2	0.004137	3.1431	7.68248	11.4186	-0.51414	-0.332417	-2.2789	-2.1775	-0.510003	0.551797	5.40358	9.24115
	2	3.53011	-1.03729	10.3424	17.331	-1.40802	-1.83555	-2.31148	-1.61745	2.12209	2.39316	8.03095	15.7135
	2	-0.122893	0.63807	2.55048	7.19344	0.164714	-0.013521	-1.54883	-2.0361	0.041821	-0.539051	1.00165	5.15735
	2	0.493003	0.500075	12.5797	14.8715	0.586341	0.569803	0.089187	0.209909	0.093338	0.951882	12.6689	15.0814
	2	-0.090785	-1.2679	1.0752	2.46109	-0.13419	0.219819	-0.003998	0.823948	-0.224975	-0.40956	-0.118357	0.887649
	2	1.91359	-0.261959	3.70395	4.52388	-0.894388	-0.920109	-0.506611	0.098196	1.0192	1.28784	3.19734	4.62207
	2	0.400984	-2.0129	3.5273	7.98874	-0.002079	-0.570255	-0.23133	1.70491	0.398905	1.65616	3.29597	9.69365
	2	0.550693	0.813087	1.96739	5.77826	-0.384914	-0.255308	-0.300064	0.881041	0.165779	0.720252	1.66733	6.6593
	2	-1.81584	-2.19314	4.74601	8.65075	0.662755	0.388275	0.409052	1.15701	-1.15308	-1.37503	5.15507	9.80776
	2	-1.8702	0.973277	3.86164	4.08038	0.757905	0.550324	2.08863	2.40156	-1.11229	-0.482799	5.95026	6.48194
	2	-2.12486	0.225717	2.17351	3.59118	1.45716	1.49077	-2.12798	-3.0024	-0.667704	-0.639782	0.045535	0.588781
	2	0.000204	0.687675	5.75938	9.91357	0.5121	0.634024	0.319229	-0.986344	0.512305	0.859741	6.07862	8.92722
	2	-0.024134	1.86517	11.2691	15.5898	0.229169	0.343885	-1.9668	-3.08508	0.205035	1.03156	9.30235	12.5047
	2	0.493261	1.01256	7.24164	14.9946	-0.4454	-0.877883	-2.48411	-2.2317	0.047861	0.987284	4.75753	12.7629
	2	-0.862029	3.10793	7.54751	10.3824	-0.355962	-0.547561	-1.89086	-1.89035	-1.21799	0.465	5.65664	8.49206
	2	1.4909	-0.101419	7.69843	12.7114	-0.427302	-1.39795	-1.65932	-1.12595	1.0636	1.70998	6.03911	11.5854
	2	0.513048	0.511489	4.93217	11.8462	0.255864	0.0119	-1.81472	-2.33876	0.768912	-0.089519	3.11744	9.50742
	2	-0.802733	-0.063008	10.9455	13.9375	0.692799	0.589987	1.58478	1.78062	-0.109934	1.10148	12.5302	15.7181
	2	0.404289	1.88569	1.3974	2.75741	0.243989	0.502703	-0.962605	-1.42823	0.648277	0.439695	0.434798	1.32918
	2	1.52608	3.67379	2.90558	3.29332	-0.842606	-0.894971	-0.714922	-0.036499	0.683472	0.990722	2.19065	3.25682
	2	0.984677	1.40339	6.88954	14.4331	-0.251002	-1.01025	-0.953853	1.26981	0.733675	2.66354	5.93569	15.7029
	2	0.903318	-2.41117	2.71563	4.2535	-0.472689	-0.402121	-0.689404	-0.473864	0.430629	1.00127	2.02622	3.77963
	2	-3.17332	-0.864229	5.92679	8.69876	0.238335	-0.304449	-2.29876	-1.78797	-2.93499	-2.71562	3.62803	6.91078
	2	-1.6384	0.289091	9.13466	9.46439	0.16363	0.151447	-0.365833	-0.163674	-1.47477	-0.712782	8.76883	9.30072

## Sheet: Stroop
		Stroop Test (Time Reaction ms)							Stroop Test (Number of errors)
Groups		Relative intensities							Relative intensities
		Baseline	Beginning	VT	RCP	VO2 peak			Baseline	Beginning	VT	RCP	VO2 peak
1=Control	1	343.42	218.13	375.25	113.79	26.33			0	0	0	1	0
2=SUD	1	183.67	427.46	33.42	26.63	15.96			0	0	0	0	0
	1	595.29	38.96	303.21	94.42	136.17			0	0	1	1	0
	1	439	154.21	182.13	1796.42	376.96			2	0	0	1	1
	1	76.58	176.92	67.17	301.79	55.92			0	2	0	2	2
	1	531.04	437.04	396.04	39.67	90.42			0	0	0	1	0
	1	180.75	297.25	78.46	63.42	33.54			0	1	1	3	2
	1	12.88	63.17	179	96.5	124.71			0	0	0	1	0
	1	60.79	34.83	290.33	40.13	290.63			0	0	1	1	0
	1	568.71	503.58	246.08	99.42	395			0	1	1	0	0
	1	318.29	722.08	601.46	439.17	273.96			0	0	0	2	0
	1	180.96	454.58	158.92	18.17	42.33			0	0	1	0	0
	1	284.92	238.75	285.18	291.52	374.1			0	0	0	1	0
	1	524.42	188.03	248.52	211.4	86.42			0	0	0	1	0
	1	260.75	144.58	264.42	244.49	260.54			0	0	0	2	0
	2	542.42	1038.79	993.25	1132.13	352.92			0	3	2	1	2
	2	192	170.86	393.43	407.37	640.22			1	0	1	1	1
	2	612.73	997.88	155.84	706.68	435.08			1	0	0	0	2
	2	369.26	573.22	153.13	317.17	874.03			1	5	2	3	3
	2	859.99	487.17	1166.82	1083.57	427.39			3	1	1	4	0
	2	986.13	209.5	830.77	1500.98	358.5			1	0	1	4	1
	2	1100.67	753.88	378.64	236.12	436.81			2	2	2	0	3
	2	230.08	10.72	84.23	366.83	95.54			2	1	0	0	1
	2	2999.54	793.49	1622.41	1131.93	862.45			2	2	0	1	4
	2	1751.25	1556.33	1584.88	855.92	1343.08			1	2	5	3	3
	2	856.87	1031.42	1289.04	223.65	631.1			3	2	1	1	2
	2	70.88	1169.27	546.62	689.91	648.79			0	0	0	0	0
	2	405.03	830.64	393.13	604.54	655.33			0	0	0	0	0
	2	907.47	500.17	1343.54	786.25	934.9			0	0	2	3	2
